# Supplementary material for: Non-Invasive Clinical Parameters for the Prediction of Urodynamic Bladder Outlet Obstruction: Analysis Using Causal Bayesian Networks
Source: PLoS One. 2014 Nov 14;9(11):e113131. doi: 10.1371/journal.pone.0113131 (PMC4232562; doi:10.1371/journal.pone.0113131)
Supplement: Appendix S1 — Banjo setting file used for causal Bayesian network model of this study. (TXT) [file pone.0113131.s001.txt]

###-------------------------------------------------
### Input parameter settings file for 
###
###       BA         Bayesian 
###         N        Network Inference
###          J       with Java
###           O      Objects
###
### Banjo is licensed from Duke University.
### Copyright (c) 2005-07 by Alexander J. Hartemink.
### All rights reserved.
###
### Settings file consistent with version 2.0.0
###-------------------------------------------------

###-------------------------------------------------
### Project information
###-------------------------------------------------

project =                             	      THI-TS
user =                                         cwyoo
dataset =                 	      18var-1381cases
notes =            static bayesian network inference

###-------------------------------------------------
### Search component specifications
###-------------------------------------------------

searcherChoice =                           SimAnneal  
proposerChoice =                     RandomLocalMove
evaluatorChoice =                            default
deciderChoice =                              default

###-------------------------------------------------
### Input and output locations
###-------------------------------------------------

inputDirectory =        data/release2.0/static/input
observationsFile =  static.data.txt
outputDirectory =      data/release2.0/static/output
reportFile =              static.report.pcr.@TS@.txt

###-------------------------------------------------
### We require this only to validate the input
###-------------------------------------------------

variableCount =                                   17

###-------------------------------------------------
### Pre-processing options
###-------------------------------------------------

discretizationPolicy =                          none  
discretizationExceptions =  
createDiscretizationReport =                      no

###-------------------------------------------------
### Network structure properties
###-------------------------------------------------

minMarkovLag =                                     0
maxMarkovLag =                                     0
dbnMandatoryIdentityLags =                         
equivalentSampleSize =                           1.0
maxParentCount =                                   5
defaultMaxParentCount =                           10

###-------------------------------------------------
### Network structure properties, optional
###-------------------------------------------------

initialStructureFile =           
mustBePresentEdgesFile =    static.mandatory.str       
mustNotBePresentEdgesFile = 

###-------------------------------------------------
### Stopping criteria
###-------------------------------------------------

maxTime =                                      	360m
maxProposedNetworks =            	        
maxRestarts =                                  30000
minNetworksBeforeChecking =                     1000

###-------------------------------------------------
### Search monitoring properties
###-------------------------------------------------

nBestNetworks =                                   10
#bestNetworksAre =             		nonidentical
bestNetworksAre =		       nonEquivalent
screenReportingInterval =                        20 m
fileReportingInterval =                          20 m

###-------------------------------------------------
### Parameters used by specific search methods
###-------------------------------------------------

### For simulated annealing:
initialTemperature =                           10000
coolingFactor =                                  0.7
reannealingTemperature =                         800
maxAcceptedNetworksBeforeCooling =              2500
maxProposedNetworksBeforeCooling =             10000
minAcceptedNetworksBeforeReannealing =           500

### For greedy:
minProposedNetworksAfterHighScore =             1000
minProposedNetworksBeforeRestart =              3000
maxProposedNetworksBeforeRestart =              5000
restartWithRandomNetwork =                       yes
maxParentCountForRestart =                         5

###-------------------------------------------------
### Command line user interface options
###-------------------------------------------------

askToVerifySettings =                             no

###-------------------------------------------------
### Post-processing options
###-------------------------------------------------

createDotOutput =                                yes
computeInfluenceScores =                         yes
computeConsensusGraph =                          yes
createConsensusGraphAsHtml =                     yes
fileNameForTopGraph =                 top.graph.@TS@
fileNameForConsensusGraph =     consensus.graph.@TS@
dotGraphicsFormat =                              jpg
dotFileExtension =                               txt
htmlFileExtension =                             html
#fullPathToDotExecutable = C:/Program Files (x86)/Graphviz 2.28/bin/dot.exe
fullPathToDotExecutable = /usr/bin/dot

timeStampFormat =                yyyy.MM.dd.HH.mm.ss

###-------------------------------------------------
### Memory management and performance options
###-------------------------------------------------

precomputeLogGamma =                             yes
useCache =                                fastLevel2
cycleCheckingMethod =                            dfs  

###-------------------------------------------------
### Misc. options
###-------------------------------------------------

displayMemoryInfo =                              yes 
displayStructures =                              yes
variableNames = Age	Qmax	PVR	TPV	TZV	PSA	IPSS_1	IPSS_2	IPSS_3	IPSS_4	IPSS_5	IPSS_6	IPSS_7	IPSS_total	IPSS_emptying	IPSS_storage	IPSS_QoL	BOO	
